# Supplementary material for: Hydrolyzed chicken liver used as single source of animal protein in diet and its effect on cytokines, immunoglobulins, and fecal microbiota profile of adult dogs
Source: PLoS One. 2022 Jul 22;17(7):e0271932. doi: 10.1371/journal.pone.0271932 (PMC9307193; doi:10.1371/journal.pone.0271932)
Supplement: S1 File — Control, poultry by-product + bovine meat and bone meals-based diet; HCLP, hydrolyzed chicken liver powder-based diet. (XLSX) [file pone.0271932.s001.xlsx]

## Sheet: CBC data
Treatment	Animal	Day of blood collection	Erythrocytes (106/μL)	Hemoglobin (g/dL)	Hematocrit (%)	Leucocytes (/μL)	Segmented neutrophils (%)	Total segmented neutrophils (/μL)	Eosinophils (%)	Total eosinophils (/μL)	Monocytes (%)	Total monocytes (/μL)	Lymphocytes (%)	Total lymphocytes (/μL)	MCV (fL)	MCHC (%)	Total protein (g/L)	Platelet count (/μL)
Control	Adele	0	6.19	14	41	10600	71	7526	5	530	7	742	17	1802	66.2	34.1	62	400000
Control	Peppa	0	6.12	14.6	43	8600	64	5504	8	688	5	430	23	1978	70.3	34	62	380000
Control	Tina	0	6.22	14.4	41	11200	54	6048	12	1344	7	784	27	3024	65.9	35.1	70	400000
Control	Ozzy	0	7.05	16.6	49	9700	76	7372	6	582	3	291	15	1455	69.5	33.9	80	330000
Control	Remmy	0	7.37	16.7	48	11400	57	6498	11	1254	6	684	26	2964	65.1	34.8	70	300000
Control	Yuri	0	6.89	16	46	9500	63	5985	6	570	6	570	25	2375	66.8	34.8	60	390000
HCLP	Nina	0	6.57	15.4	44	11900	55	6545	9	1071	6	714	30	3570	67	35	58	270000
HCLP	Duda	0	5.43	13.2	38	10700	76	8132	5	535	6	642	13	1391	70	34.7	70	500000
HCLP	Pandora	0	5.93	13.6	40	9900	68	6732	10	990	4	396	18	1782	67.5	34	66	173000
HCLP	Bono	0	7.4	16.4	48	9200	78	7176	7	644	4	368	11	1012	64.9	34.2	62	300000
HCLP	Bruce	0	7.72	18.1	52	6500	62	4030	6	390	9	585	23	1495	67.4	34.8	62	274000
HCLP	Eddie	0	6.71	15.8	45	10100	62	6262	6	606	11	1111	21	2121	67.1	35.1	56	340000
Control	Adele	15	6.54	15.1	44	7700	57	4389	6	462	6	462	31	2387	67.3	34.3	62	360000
Control	Peppa	15	6.55	15.8	46	8900	52	4628	7	623	1	89	40	3560	70.2	34.3	62	460000
Control	Tina	15	6.05	14.4	43	11700	64	7488	8	936	1	117	27	3159	71.7	33.5	66	350000
Control	Ozzy	15	7.12	16.8	48	9800	61	5978	9	882	4	392	26	2548	67.4	35	74	360000
Control	Remmy	15	7.46	16.9	50	9800	74	7252	4	392	6	588	16	1568	67	33.8	70	350000
Control	Yuri	15	6.71	15.7	45	8600	58	4988	9	774	4	344	29	2494	67.1	34.9	60	360000
HCLP	Nina	15	7.07	16.7	48	11400	63	7182	6	684	2	228	29	3306	67.9	34.8	70	460000
HCLP	Duda	15	6.7	16.1	47	8800	53	4664	10	880	6	528	31	2728	70.1	34.3	72	590000
HCLP	Pandora	15	6.44	15	45	7700	58	4466	6	462	4	308	32	2464	69.9	33.3	70	420000
HCLP	Bono	15	7.68	17.2	49	7400	79/5846	5846	3	222	1	74	17	1258	63.8	35.1	62	260000
HCLP	Bruce	15	7.76	18.2	52	6900	74	5106	5	345	3	207	18	1242	67	35	66	280000
HCLP	Eddie	15	6.98	16.2	47	8000	63	5040	7	560	9	720	21	1680	67.3	34.5	60	325000
Control	Adele	30	7.13	16.5	48	7900	59	4661	6	474	5	395	30	2370	67.3	34.4	60	400000
Control	Peppa	30	6.48	15.5	46	8100	44	3564	2	162	12	972	42	3402	71	33.7	60	350000
Control	Tina	30	6.23	14.7	44	9000	68	6120	5	450	4	360	23	2070	70.6	33.4	62	400000
Control	Ozzy	30	6.94	16.2	45	10200	58	5916	7	714	7	714	28	2856	64.8	36	68	250000
Control	Remmy	30	7.36	16.7	48	10300	54	5562	4	412	7	721	35	3605	65.2	34.8	66	310000
Control	Yuri	30	6.58	15.3	45	9300	63	5859	7	651	4	372	26	2418	68.4	34	60	330000
HCLP	Nina	30	6.98	16.1	47	9900	50	4950	9	891	7	693	34	3366	67.3	34.3	64	380000
HCLP	Duda	30	6.18	14.9	43	8500	59	5015	8	680	8	680	25	2125	69.6	34.7	64	400000
HCLP	Pandora	30	6.9	15.3	45	8100	67	5427	8	648	5	405	20	1620	65.2	34	60	350000
HCLP	Bono	30	7.69	17	49	7100	77	5467	4	284	6	426	13	923	63.7	34.7	60	268000
HCLP	Bruce	30	7.25	16.9	49	6800	63	4284	3	204	8	544	26	1768	67.6	34.5	62	270000
HCLP	Eddie	30	6.79	15.8	47	7700	57	4389	7	539	11	847	25	1925	69.2	33.6	56	320000
Control	Adele	45	7.45	17.1	50	7600	68	5168	8	608	3	228	21	1596	67.1	34.2	64	363000
Control	Peppa	45	6.79	16.4	48	7800	48	3744	8	624	7	546	37	2886	70.7	34.2	68	328000
Control	Tina	45	6.74	15.8	47	8200	58	4756	5	410	5	410	32	2624	69.7	33.6	66	360000
Control	Ozzy	45	6.71	15.8	46	10200	70	7140	4	408	7	714	19	1938	68.6	34.3	70	-
Control	Remmy	45	7.07	15.9	47	10000	58	5800	7	700	4	400	31	3100	66.5	33.8	70	327000
Control	Yuri	45	6.86	15.8	47	8600	67	5762	4	344	5	430	24	2064	68.5	33.6	64	392000
HCLP	Nina	45	7.39	17.3	50	9200	58	5336	3	276	10	920	29	2668	67.7	34.6	72	-
HCLP	Duda	45	6.87	16.4	48	14000	79	11060	3	420	7	980	11	1540	69.9	34.2	76	393000
HCLP	Pandora	45	7.25	16.6	48	6000	61	3660	9	540	5	300	25	1500	66.2	34.6	68	312000
HCLP	Bono	45	7.45	16.3	48	8300	80	6640	1	83	6	498	13	1079	64.4	34	66	280000
HCLP	Bruce	45	7.22	16.9	50	7700	68	5236	1	77	11	847	20	1540	69.3	33.8	70	278000
HCLP	Eddie	45	7.1	16.5	49	8300	67	5561	5	415	5	415	23	1909	69	33.7	60	312000

## Sheet: Cytokines-Igs data
Animal	Treatment	Day of blood collection	IFNy (pg/mL)	IL-2 (pg/mL)	IL-6 (pg/mL)	IL-7 (pg/mL)	IL-10 (pg/mL)	TNF-a (pg/mL)	IL-4 (pg/mL)	IgE (ng/mL)	IgA (ng/mL)
Adele	Control	0	0.7	4.69	4.41	12.21	3.46	2.87	322.03	284452	3721720
Peppa	Control	0	0.81	117	18.54	290	9.08	77.18	134.14	176480	2415460
Tina	Control	0	0.57	72.32	56.46	146	1.73	20.53	155.78	305186	3788300
Ozzy	Control	0	4.55	7.16	6.13	11.34	8.85	3.26	123.99	236960	3784860
Remmy	Control	0	1.25	59.53	30.49	76.83	11.38	20.1	155.97	140222	3769392
Yuri	Control	0	0.36	4.15	3.28	5.16	3.32	2.04	153.16	356160	3732780
Nina	HCLP	0	0.51	5.4	6.62	58.97	5.26	3.47	283.71	202706	3774532
Duda	HCLP	0	0.64	7.16	7.9	14.97	8.61	4.53	150.74	553190	3777160
Pandora	HCLP	0	0.72	16.44	5.3	28.45	4.5	7.39	67.88	211692	3662532
Bono	HCLP	0	1.78	5.26	5.42	11.34	4.83	3.47	166.16	128900	3733560
Bruce	HCLP	0	0.96	3.89	50.68	7.1	4.5	2.49	213.55	330574	2432092
Eddie	HCLP	0	0.68	5.26	4.74	6.1	5.71	3.07	183.16	230360	3696420
Adele	Control	15	0.75	6.66	4.3	11.34	3.06	3.16	264.69	222506	3716544
Peppa	Control	15	0.36	59.81	8.99	148	8.85	39.39	137.12	157220	2686260
Tina	Control	15	0.72	36.23	29.02	88.2	1.78	12.36	126.96	305186	3735236
Ozzy	Control	15	4.27	5.26	4.96	5.47	7.28	2.87	148.08	236670	3757580
Remmy	Control	15	1.13	74.63	41.99	108	11.79	26.32	147.95	143104	3747164
Yuri	Control	15	0.36	4.69	4.09	6.76	4.04	2.58	150.74	346800	3766100
Nina	HCLP	15	0.42	4.97	5.77	59.62	4.83	2.82	267.54	168740	3774532
Duda	HCLP	15	0.66	8.58	7.38	10.92	10.07	4.31	150.74	481490	3784860
Pandora	HCLP	15	0.72	12.87	4.63	28.45	4.67	5.5	120.98	207602	3772816
Bono	HCLP	15	1.51	4.69	4.96	9.31	2.93	2.31	155.98	128590	3755840
Bruce	HCLP	15	0.96	3.39	46.84	6.59	5.62	2.68	198.16	330910	3284940
Eddie	HCLP	15	0.72	4.15	4.09	5.16	3.46	2.22	150.74	252460	3673620
Adele	Control	30	0.68	4.69	3.28	8.92	3.46	2.82	273.39	187852	3711456
Peppa	Control	30	0.4	47.16	6.37	73.02	10.07	18.84	78.32	128420	2342760
Tina	Control	30	0.77	50.99	34.18	96.62	1.38	14.17	61	245292	3716544
Ozzy	Control	30	4.59	7.85	7.38	13.56	8.85	3.16	93.36	182540	3700560
Remmy	Control	30	1.15	50.99	24.16	58.97	9.69	18.75	125.42	118226	3711456
Yuri	Control	30	0.4	5.26	4.09	6.1	4.04	2.49	116.53	292140	3666840
Nina	HCLP	30	0.49	4.97	6.62	43.28	4.92	2.63	202.63	145380	3730132
Duda	HCLP	30	0.68	8.21	6.87	10.51	12.21	4.42	139.91	449990	3743840
Pandora	HCLP	30	0.7	17.73	5.42	28.77	4.83	6.33	128.53	196010	3743752
Bono	HCLP	30	1.16	4.69	5.42	9.7	3.06	2.87	134.3	128130	3738820
Bruce	HCLP	30	0.79	3.16	38.24	5.94	4.83	2.22	186.64	308576	3386020
Eddie	HCLP	30	0.91	3.16	4.52	5.47	6.47	2.31	150.74	231870	3786660
Adele	Control	45	0.76	4.15	3.88	8.54	3.74	2.68	253.85	198352	3740344
Peppa	Control	45	0.4	47.16	8.99	86.39	10.07	19.51	103.69	126800	2425440
Tina	Control	45	0.75	22.71	15.59	51.63	1.83	8.03	129.96	260106	3767676
Ozzy	Control	45	3.37	9.52	11.3	9.11	7.28	3.52	86.05	208280	3750680
Remmy	Control	45	1.81	80.78	44.63	112	20.66	25.86	48.5	121598	3684520
Yuri	Control	45	0.36	4.55	3.68	6.43	3.89	2.4	65.69	303880	3779260
Nina	HCLP	45	0.5	4.41	5.19	22.95	4.83	2.49	250.96	142630	3720800
Duda	HCLP	45	0.48	5.4	8.17	8.17	7.71	3.31	122.63	416810	3694660
Pandora	HCLP	45	0.72	12.65	4.74	19.04	4.04	5.91	72.17	169530	3692060
Bono	HCLP	45	1.51	5.4	3.99	7.28	3.32	2.87	116.53	118400	3649220
Bruce	HCLP	45	0.95	4.02	39.63	6.43	4.67	2.13	157.2	319004	2866240
Eddie	HCLP	45	0.57	3.76	3.88	5.78	4.83	2.22	129.88	229620	3741200

## Sheet: Phyla
Level_1	Level_2	Control: mean rel. freq. (%)	Control: std. dev. (%)	HCLP: mean rel. freq. (%)	HCLP: std. dev. (%)	p-values	p-values (corrected)	Difference between means	95.0% lower CI	95.0% upper CI	Note	1721	1721: parent seq. count	1721: rel. freq. (%)	1727	1727: parent seq. count	1727: rel. freq. (%)	1728	1728: parent seq. count	1728: rel. freq. (%)	1729	1729: parent seq. count	1729: rel. freq. (%)	1730	1730: parent seq. count	1730: rel. freq. (%)	1720	1720: parent seq. count	1720: rel. freq. (%)	1722	1722: parent seq. count	1722: rel. freq. (%)	1723	1723: parent seq. count	1723: rel. freq. (%)	1724	1724: parent seq. count	1724: rel. freq. (%)	1726	1726: parent seq. count	1726: rel. freq. (%)	1731	1731: parent seq. count	1731: rel. freq. (%)
k__Bacteria	p__Firmicutes	60.6513	18.7575	57.584	14.3903	0.787769	0.787769	3.06721	-21.949	28.0834		41027	63000	65.1222	22190	62997	35.2239	50768	63000	80.5841	26790	63000	42.5238	50273	62997	79.8022	40218	62999	63.8391	23453	63000	37.227	36264	63000	57.5619	36067	62997	57.2519	29178	63000	46.3143	52482	62996	83.3101
k__Bacteria	p__Bacteroidetes	16.6387	10.4687	14.0253	6.0773	0.65178	0.65178	2.61342	-10.0532	15.28		9717	63000	15.4238	18397	62997	29.203	3528	63000	5.6	17660	63000	28.0317	3109	62997	4.93516	6421	62999	10.1922	13388	63000	21.2508	9104	63000	14.4508	10033	62997	15.9262	12202	63000	19.3683	1867	62996	2.96368
k__Bacteria	p__Fusobacteria	12.7293	9.29894	15.5718	8.36024	0.64093	0.64093	-2.84257	-16.1681	10.4829		4944	63000	7.84762	19101	62997	30.3205	2330	63000	3.69841	8321	63000	13.2079	5400	62997	8.57184	6978	62999	11.0764	14488	63000	22.9968	13281	63000	21.081	5769	62997	9.15758	16499	63000	26.1889	1846	62996	2.93034
k__Bacteria	p__Actinobacteria	5.19623	3.34287	6.80552	4.66053	0.573374	0.573374	-1.60929	-7.8398	4.62123		6510	63000	10.3333	1387	62997	2.20169	5055	63000	8.02381	1892	63000	3.00317	1524	62997	2.41916	521	62999	0.826997	2184	63000	3.46667	3745	63000	5.94444	9581	62997	15.2087	3403	63000	5.40159	6290	62996	9.98476
k__Bacteria	p__Proteobacteria	4.4353	4.40144	5.25667	5.57825	0.814462	0.814462	-0.82137	-8.51025	6.86751		681	63000	1.08095	1633	62997	2.59219	1132	63000	1.79683	8236	63000	13.073	2289	62997	3.63351	8634	62999	13.705	7836	63000	12.4381	454	63000	0.720635	951	62997	1.5096	1651	63000	2.62063	344	62996	0.546066
k__Bacteria	p__Tenericutes	0.147624	0.135049	0.553445	0.813179	0.344361	0.344361	-0.405821	-1.32571	0.514064		69	63000	0.109524	67	62997	0.106354	68	63000	0.107937	5	63000	0.00793651	256	62997	0.406369	161	62999	0.25556	1467	63000	2.32857	56	63000	0.0888889	345	62997	0.547645	0	63000	0	63	62996	0.100006
k__Bacteria	p__Cyanobacteria	0.0257151	0.0142832	0.0317464	0.0335342	0.742348	0.742348	-0.00603134	-0.0462726	0.0342099		10	63000	0.015873	28	62997	0.0444466	11	63000	0.0174603	6	63000	0.00952381	26	62997	0.0412718	4	62999	0.00634931	66	63000	0.104762	18	63000	0.0285714	11	62997	0.0174611	6	63000	0.00952381	15	62996	0.023811
k__Bacteria	p__Acidobacteria	0.0168258	0.00794307	0.0103177	0.00407269	0.147927	0.147927	0.00650812	-0.00279336	0.0158096		5	63000	0.00793651	9	62997	0.0142864	17	63000	0.0269841	6	63000	0.00952381	16	62997	0.025398	10	62999	0.0158733	5	63000	0.00793651	10	63000	0.015873	4	62997	0.00634951	4	63000	0.00634921	6	62996	0.00952441
k__Bacteria	p__Verrucomicrobia	0.016508	0.0179189	0.0042329	0.00313029	0.170219	0.170219	0.0122751	-0.00635195	0.0309021		2	63000	0.0031746	0	62997	0	18	63000	0.0285714	29	63000	0.0460317	3	62997	0.00476213	6	62999	0.00952396	1	63000	0.0015873	3	63000	0.0047619	0	62997	0	2	63000	0.0031746	4	62996	0.00634961
k__Bacteria	p__Planctomycetes	0.00444447	0.0047513	0.00211642	0.00236624	0.365468	0.365468	0.00232806	-0.00319793	0.00785404		0	63000	0	2	62997	0.00317475	8	63000	0.0126984	4	63000	0.00634921	0	62997	0	4	62999	0.00634931	0	63000	0	2	63000	0.0031746	0	62997	0	2	63000	0.0031746	0	62996	0
k__Bacteria	p__Deferribacteres	0.004127	0.0074856	0.0126986	0.0169725	0.368103	0.368103	-0.00857158	-0.0290351	0.0118919		0	63000	0	0	62997	0	12	63000	0.0190476	0	63000	0	1	62997	0.00158738	11	62999	0.0174606	0	63000	0	0	63000	0	0	62997	0	30	63000	0.047619	7	62996	0.0111118
k__Bacteria	p__Chloroflexi	0.00349212	0.00323753	0.00449749	0.00371326	0.678381	0.678381	-0.00100536	-0.0063133	0.00430257		0	63000	0	4	62997	0.00634951	5	63000	0.00793651	2	63000	0.0031746	0	62997	0	6	62999	0.00952396	2	63000	0.0031746	1	63000	0.0015873	6	62997	0.00952426	0	63000	0	2	62996	0.0031748
k__Bacteria	p__WPS-2	0.00253968	0.00507937	0	0	0.296665	0.296665	0.00253968	-0.00264631	0.00772567		0	63000	0	0	62997	0	0	63000	0	8	63000	0.0126984	0	62997	0	0	62999	0	0	63000	0	0	63000	0	0	62997	0	0	63000	0	0	62996	0
k__Bacteria	p__Lentisphaerae	0.0015873	0.0031746	0	0	0.296665	0.296665	0.0015873	-0.00165394	0.00482855		0	63000	0	0	62997	0	0	63000	0	5	63000	0.00793651	0	62997	0	0	62999	0	0	63000	0	0	63000	0	0	62997	0	0	63000	0	0	62996	0
k__Bacteria	p__Chlorobi	0.000952411	0.00126989	0	0	0.130935	0.130935	0.000952411	-0.00034414	0.00224896		1	63000	0.0015873	2	62997	0.00317475	0	63000	0	0	63000	0	0	62997	0	0	62999	0	0	63000	0	0	63000	0	0	62997	0	0	63000	0	0	62996	0
k__Bacteria	p__AD3	0.000952411	0.00126989	0	0	0.130935	0.130935	0.000952411	-0.00034414	0.00224896		1	63000	0.0015873	0	62997	0	0	63000	0	0	63000	0	2	62997	0.00317475	0	62999	0	0	63000	0	0	63000	0	0	62997	0	0	63000	0	0	62996	0
k__Bacteria	p__Gemmatimonadetes	0.000952396	0.000777628	0.00185189	0.00142469	0.282541	0.282541	-0.000899498	-0.00267977	0.000880774		1	63000	0.0015873	0	62997	0	0	63000	0	1	63000	0.0015873	1	62997	0.00158738	2	62999	0.00317465	2	63000	0.0031746	1	63000	0.0015873	0	62997	0	0	63000	0	2	62996	0.0031748
k__Bacteria	p__Armatimonadetes	0.000634936	0.000777634	0	0	0.103888	0.103888	0.000634936	-0.000159022	0.00142889		0	63000	0	0	62997	0	0	63000	0	1	63000	0.0015873	1	62997	0.00158738	0	62999	0	0	63000	0	0	63000	0	0	62997	0	0	63000	0	0	62996	0
k__Archaea	p__Crenarchaeota	0.000634921	0.00126984	0.00026455	0.000591552	0.578983	0.578983	0.00037037	-0.00108519	0.00182593		0	63000	0	0	62997	0	2	63000	0.0031746	0	63000	0	0	62997	0	0	62999	0	0	63000	0	1	63000	0.0015873	0	62997	0	0	63000	0	0	62996	0
k__Bacteria	p__GAL15	0.000317475	0.000634951	0	0	0.296665	0.296665	0.000317475	-0.000330804	0.000965755		0	63000	0	0	62997	0	0	63000	0	0	63000	0	1	62997	0.00158738	0	62999	0	0	63000	0	0	63000	0	0	62997	0	0	63000	0	0	62996	0
k__Bacteria	p__Nitrospirae	0.00031746	0.000634921	0	0	0.296665	0.296665	0.00031746	-0.000330788	0.000965709		0	63000	0	0	62997	0	1	63000	0.0015873	0	63000	0	0	62997	0	0	62999	0	0	63000	0	0	63000	0	0	62997	0	0	63000	0	0	62996	0
k__Archaea	p__Euryarchaeota	0.00031746	0.000634921	0.000529113	0.000748279	0.661766	0.661766	-0.000211653	-0.00127025	0.000846949		0	63000	0	0	62997	0	1	63000	0.0015873	0	63000	0	0	62997	0	0	62999	0	0	63000	0	0	63000	0	1	62997	0.00158738	1	63000	0.0015873	0	62996	0
k__Bacteria	p__Spirochaetes	0	0	0.00158731	0.002898	0.296664	0.296664	-0.00158731	-0.00482855	0.00165394		0	63000	0	0	62997	0	0	63000	0	0	63000	0	0	62997	0	1	62999	0.00158733	0	63000	0	0	63000	0	0	62997	0	5	63000	0.00793651	0	62996	0
k__Bacteria	p__WS3	0	0	0.00026455	0.000591552	0.389283	0.389283	-0.00026455	-0.000926166	0.000397066		0	63000	0	0	62997	0	0	63000	0	0	63000	0	0	62997	0	0	62999	0	0	63000	0	1	63000	0.0015873	0	62997	0	0	63000	0	0	62996	0
k__Bacteria	p__Chlamydiae	0	0	0.000529101	0.0011831	0.389283	0.389283	-0.000529101	-0.00185233	0.000794132		0	63000	0	0	62997	0	0	63000	0	0	63000	0	0	62997	0	0	62999	0	2	63000	0.0031746	0	63000	0	0	62997	0	0	63000	0	0	62996	0
k__Bacteria	p__TM7	0	0	0.000264567	0.00059159	0.389283	0.389283	-0.000264567	-0.000926225	0.000397091		0	63000	0	0	62997	0	0	63000	0	0	63000	0	0	62997	0	0	62999	0	0	63000	0	0	63000	0	0	62997	0	0	63000	0	1	62996	0.0015874
k__Bacteria	p__OD1	0	0	0.000529109	0.00118312	0.389283	0.389283	-0.000529109	-0.00185236	0.000794144		0	63000	0	0	62997	0	0	63000	0	0	63000	0	0	62997	0	2	62999	0.00317465	0	63000	0	0	63000	0	0	62997	0	0	63000	0	0	62996	0
	SOMA	99.8787		99.8682
		99.6508		99.7968

## Sheet: Genera
Level_1	Level_2	Level_3	Level_4	Level_5	Level_6	Control: mean rel. freq. (%)	Control: std. dev. (%)	HCLP: mean rel. freq. (%)	HCLP: std. dev. (%)	p-values	p-values (corrected)	Difference between means	95.0% lower CI	95.0% upper CI	Note	1721	1721: parent seq. count	1721: rel. freq. (%)	1727	1727: parent seq. count	1727: rel. freq. (%)	1728	1728: parent seq. count	1728: rel. freq. (%)	1729	1729: parent seq. count	1729: rel. freq. (%)	1730	1730: parent seq. count	1730: rel. freq. (%)	1720	1720: parent seq. count	1720: rel. freq. (%)	1722	1722: parent seq. count	1722: rel. freq. (%)	1723	1723: parent seq. count	1723: rel. freq. (%)	1724	1724: parent seq. count	1724: rel. freq. (%)	1726	1726: parent seq. count	1726: rel. freq. (%)	1731	1731: parent seq. count	1731: rel. freq. (%)
k__Bacteria	p__Fusobacteria	c__Fusobacteriia	o__Fusobacteriales	f__Fusobacteriaceae	g__Fusobacterium	12.7115	9.28882	15.5522	8.34908	0.640739	0.640739	-2.84077	-16.1502	10.4686		4936	63000	7.83492	19080	62997	30.2872	2328	63000	3.69524	8302	63000	13.1778	5394	62997	8.56231	6973	62999	11.0684	14477	63000	22.9794	13248	63000	21.0286	5760	62997	9.14329	16483	63000	26.1635	1846	62996	2.93034
k__Bacteria	p__Bacteroidetes	c__Bacteroidia	o__Bacteroidales	f__[Paraprevotellaceae]	g__[Prevotella]	10.8411	8.0953	5.41859	4.10189	0.226687	0.226687	5.42252	-4.03059	14.8756		7314	63000	11.6095	10437	62997	16.5675	2415	63000	3.83333	13965	63000	22.1667	18	62997	0.0285728	3482	62999	5.52707	5681	63000	9.01746	4	63000	0.00634921	4699	62997	7.45909	6596	63000	10.4698	20	62996	0.031748
k__Bacteria	p__Firmicutes	c__Erysipelotrichi	o__Erysipelotrichales	f__Erysipelotrichaceae	g__Allobaculum	9.26292	9.10576	2.9318	1.13528	0.161269	0.161269	6.33112	-3.0521	15.7143		6081	63000	9.65238	1920	62997	3.04776	2378	63000	3.7746	16876	63000	26.7873	1923	62997	3.05253	2786	62999	4.42229	1975	63000	3.13492	2722	63000	4.32063	1030	62997	1.635	1055	63000	1.6746	1514	62996	2.40333
k__Bacteria	p__Bacteroidetes	c__Bacteroidia	o__Bacteroidales	f__Bacteroidaceae	g__Bacteroides	5.35667	3.64673	8.24746	3.87923	0.282215	0.282215	-2.89079	-8.60805	2.82647		2349	63000	3.72857	7698	62997	12.2196	860	63000	1.36508	2898	63000	4.6	3068	62997	4.87007	2699	62999	4.28419	7330	63000	11.6349	8878	63000	14.0921	5188	62997	8.23531	5273	63000	8.36984	1807	62996	2.86844
k__Bacteria	p__Proteobacteria	c__Betaproteobacteria	o__Burkholderiales	f__Alcaligenaceae	g__Sutterella	3.87433	4.30805	0.942608	0.475373	0.16864	0.16864	2.93173	-1.49877	7.36222		451	63000	0.715873	1471	62997	2.33503	805	63000	1.27778	7796	63000	12.3746	1681	62997	2.66838	418	62999	0.663503	1187	63000	1.88413	356	63000	0.565079	666	62997	1.05719	644	63000	1.02222	292	62996	0.463521
k__Bacteria	p__Firmicutes	c__Clostridia	o__Clostridiales	f__Lachnospiraceae	g__Blautia	3.65088	2.17007	4.55356	1.75616	0.5078	0.5078	-0.90268	-3.86358	2.05822		2328	63000	3.69524	1486	62997	2.35884	3196	63000	5.07302	261	63000	0.414286	4229	62997	6.71302	4566	62999	7.24773	1334	63000	2.11746	2686	63000	4.26349	3410	62997	5.41296	1701	63000	2.7	3515	62996	5.57972
k__Bacteria	p__Actinobacteria	c__Coriobacteriia	o__Coriobacteriales	f__Coriobacteriaceae	g__Collinsella	2.97241	2.22444	5.90709	4.54764	0.263816	0.263816	-2.93468	-8.50497	2.63562		3989	63000	6.33175	875	62997	1.38896	3069	63000	4.87143	373	63000	0.592063	1057	62997	1.67786	279	62999	0.442864	1949	63000	3.09365	3141	63000	4.98571	9121	62997	14.4785	2389	63000	3.79206	5449	62996	8.64976
k__Bacteria	p__Firmicutes	c__Clostridia	o__Clostridiales	f__Lachnospiraceae	g__[Ruminococcus]	2.80166	2.22639	3.84612	0.950083	0.370975	0.370975	-1.04446	-3.55369	1.46477		1671	63000	2.65238	470	62997	0.746067	1474	63000	2.33968	781	63000	1.23968	4429	62997	7.03049	2222	62999	3.52704	1341	63000	2.12857	3082	63000	4.89206	2170	62997	3.44461	2695	63000	4.27778	3028	62996	4.80665
k__Bacteria	p__Firmicutes	c__Clostridia	o__Clostridiales	f__Lachnospiraceae	g__Dorea	2.29212	1.71012	4.65046	4.38359	0.332086	0.332086	-2.35834	-7.56275	2.84606		1520	63000	2.4127	417	62997	0.661936	2029	63000	3.22063	155	63000	0.246032	3099	62997	4.91928	912	62999	1.44764	1400	63000	2.22222	1875	63000	2.97619	3291	62997	5.22406	1235	63000	1.96032	8865	62996	14.0723
k__Bacteria	p__Firmicutes	c__Clostridia	o__Clostridiales	f__Clostridiaceae	g__Clostridium	1.47779	1.5828	0.237307	0.187499	0.119169	0.119169	1.24048	-0.3891	2.87006		1061	63000	1.68413	11	62997	0.0174611	2801	63000	4.44603	272	63000	0.431746	510	62997	0.809562	374	62999	0.59366	50	63000	0.0793651	211	63000	0.334921	72	62997	0.114291	33	63000	0.052381	157	62996	0.249222
k__Bacteria	p__Firmicutes	c__Clostridia	o__Clostridiales	f__Ruminococcaceae	g__Faecalibacterium	1.23655	0.941111	1.46962	0.753771	0.689658	0.689658	-0.233066	-1.51134	1.04521		754	63000	1.19683	1567	62997	2.48742	80	63000	0.126984	179	63000	0.284127	1315	62997	2.0874	1168	62999	1.854	609	63000	0.966667	343	63000	0.544444	1832	62997	2.90807	834	63000	1.32381	769	62996	1.22071
k__Bacteria	p__Firmicutes	c__Bacilli	o__Turicibacterales	f__Turicibacteraceae	g__Turicibacter	0.951431	1.07761	0.975676	1.05286	0.973594	0.973594	-0.0242451	-1.63581	1.58732		1575	63000	2.5	5	62997	0.00793689	1265	63000	2.00794	11	63000	0.0174603	141	62997	0.22382	420	62999	0.666677	1990	63000	3.15873	308	63000	0.488889	807	62997	1.28101	8	63000	0.0126984	155	62996	0.246047
k__Bacteria	p__Actinobacteria	c__Coriobacteriia	o__Coriobacteriales	f__Coriobacteriaceae	g__Slackia	0.872392	0.952701	0.70531	0.372344	0.729164	0.729164	0.167083	-0.891015	1.22518		1718	63000	2.72698	350	62997	0.555582	268	63000	0.425397	5	63000	0.00793651	407	62997	0.646063	97	62999	0.153971	193	63000	0.306349	548	63000	0.869841	432	62997	0.685747	640	63000	1.01587	756	62996	1.20008
k__Bacteria	p__Actinobacteria	c__Coriobacteriia	o__Coriobacteriales	f__Coriobacteriaceae	g__Adlercreutzia	0.764763	0.620594	0.0939155	0.183323	0.0486637	0.0486637	0.670848	0.00487821	1.33682		752	63000	1.19365	91	62997	0.144451	1033	63000	1.63968	533	63000	0.846032	0	62997	0	34	62999	0.0539691	0	63000	0	5	63000	0.00793651	0	62997	0	316	63000	0.501587	0	62996	0
k__Bacteria	p__Firmicutes	c__Clostridia	o__Clostridiales	f__Veillonellaceae	g__Phascolarctobacterium	0.762237	0.630497	0.943929	0.675406	0.688475	0.688475	-0.181692	-1.17418	0.810791		333	63000	0.528571	973	62997	1.54452	169	63000	0.268254	925	63000	1.46825	1	62997	0.00158738	847	62999	1.34447	1028	63000	1.63175	0	63000	0	827	62997	1.31276	866	63000	1.3746	0	62996	0
k__Bacteria	p__Firmicutes	c__Erysipelotrichi	o__Erysipelotrichales	f__Erysipelotrichaceae	g__[Eubacterium]	0.720975	0.480671	0.945272	0.852715	0.647431	0.647431	-0.224297	-1.29687	0.848276		133	63000	0.211111	783	62997	1.24292	548	63000	0.869841	62	63000	0.0984127	745	62997	1.1826	1126	62999	1.78733	123	63000	0.195238	323	63000	0.512698	292	62997	0.463514	174	63000	0.27619	1535	62996	2.43666
k__Bacteria	p__Firmicutes	c__Clostridia	o__Clostridiales	f__Peptococcaceae	g__Peptococcus	0.548255	0.955235	0.619314	1.04102	0.918033	0.918033	-0.0710594	-1.58989	1.44777		5	63000	0.00793651	59	62997	0.0936553	1546	63000	2.45397	117	63000	0.185714	0	62997	0	503	62999	0.798425	34	63000	0.0539683	3	63000	0.0047619	1	62997	0.00158738	1800	63000	2.85714	0	62996	0
k__Bacteria	p__Actinobacteria	c__Actinobacteria	o__Bifidobacteriales	f__Bifidobacteriaceae	g__Bifidobacterium	0.494921	0.626504	0.00105825	0.00118316	0.114664	0.114664	0.493862	-0.145794	1.13352		0	63000	0	0	62997	0	613	63000	0.973016	943	63000	1.49683	3	62997	0.00476213	1	62999	0.00158733	0	63000	0	0	63000	0	2	62997	0.00317475	0	63000	0	1	62996	0.0015874
k__Bacteria	p__Firmicutes	c__Clostridia	o__Clostridiales	f__Lachnospiraceae	g__Epulopiscium	0.299365	0.519744	0.0119049	0.0156263	0.251752	0.251752	0.28746	-0.243482	0.818403		1	63000	0.0015873	0	62997	0	839	63000	1.33175	100	63000	0.15873	3	62997	0.00476213	7	62999	0.0111113	2	63000	0.0031746	29	63000	0.0460317	4	62997	0.00634951	0	63000	0	3	62996	0.00476221
k__Bacteria	p__Firmicutes	c__Erysipelotrichi	o__Erysipelotrichales	f__Erysipelotrichaceae	g__Coprobacillus	0.296512	0.211872	0.605298	0.338973	0.143996	0.143996	-0.308785	-0.745279	0.127708		412	63000	0.653968	150	62997	0.238107	232	63000	0.368254	8	63000	0.0126984	132	62997	0.209534	729	62999	1.15716	394	63000	0.625397	473	63000	0.750794	254	62997	0.403194	413	63000	0.655556	25	62996	0.0396851
k__Bacteria	p__Firmicutes	c__Clostridia	o__Clostridiales	f__Ruminococcaceae	g__Oscillospira	0.179685	0.12684	0.187568	0.201216	0.946744	0.946744	-0.00788339	-0.267532	0.251765		238	63000	0.377778	148	62997	0.234932	65	63000	0.103175	115	63000	0.18254	0	62997	0	290	62999	0.460325	4	63000	0.00634921	302	63000	0.479365	27	62997	0.0428592	58	63000	0.0920635	28	62996	0.0444473
k__Bacteria	p__Firmicutes	c__Clostridia	o__Clostridiales	f__Lachnospiraceae	g__Coprococcus	0.160637	0.0920919	0.207942	0.122637	0.535949	0.535949	-0.047305	-0.2136	0.11899		192	63000	0.304762	74	62997	0.117466	143	63000	0.226984	32	63000	0.0507937	65	62997	0.10318	243	62999	0.38572	67	63000	0.106349	171	63000	0.271429	132	62997	0.209534	4	63000	0.00634921	169	62996	0.268271
k__Bacteria	p__Tenericutes	c__Mollicutes	o__Anaeroplasmatales	f__Anaeroplasmataceae	g__gut	0.145719	0.136099	0.5508	0.813971	0.345714	0.345714	-0.405081	-1.326	0.515842		69	63000	0.109524	64	62997	0.101592	67	63000	0.106349	3	63000	0.0047619	256	62997	0.406369	153	62999	0.242861	1467	63000	2.32857	56	63000	0.0888889	343	62997	0.54447	0	63000	0	63	62996	0.100006
k__Bacteria	p__Bacteroidetes	c__Bacteroidia	o__Bacteroidales	f__Porphyromonadaceae	g__Parabacteroides	0.113335	0.0936531	0.2127	0.151498	0.27771	0.27771	-0.0993647	-0.293924	0.095195		36	63000	0.0571429	127	62997	0.201597	38	63000	0.0603175	155	63000	0.246032	1	62997	0.00158738	46	62999	0.073017	299	63000	0.474603	196	63000	0.311111	84	62997	0.13334	158	63000	0.250794	21	62996	0.0333354
k__Bacteria	p__Firmicutes	c__Clostridia	o__Clostridiales	f__Christensenellaceae	g__Christensenella	0.109524	0.192143	0	0	0.238347	0.238347	0.109524	-0.086653	0.305701		0	63000	0	1	62997	0.00158738	31	63000	0.0492063	310	63000	0.492063	3	62997	0.00476213	0	62999	0	0	63000	0	0	63000	0	0	62997	0	0	63000	0	0	62996	0
k__Bacteria	p__Firmicutes	c__Bacilli	o__Lactobacillales	f__Lactobacillaceae	g__Lactobacillus	0.0926985	0.103818	0.038625	0.0721938	0.382557	0.382557	0.0540736	-0.0791744	0.187322		6	63000	0.00952381	4	62997	0.00634951	139	63000	0.220635	138	63000	0.219048	5	62997	0.00793689	126	62999	0.200003	4	63000	0.00634921	2	63000	0.0031746	4	62997	0.00634951	6	63000	0.00952381	4	62996	0.00634961
k__Bacteria	p__Firmicutes	c__Clostridia	o__Clostridiales	f__Veillonellaceae	g__Megamonas	0.046033	0.0205996	0.15741	0.115111	0.0854811	0.0854811	-0.111377	-0.241829	0.019074		30	63000	0.047619	33	62997	0.0523834	24	63000	0.0380952	9	63000	0.0142857	49	62997	0.0777815	165	62999	0.261909	27	63000	0.0428571	222	63000	0.352381	64	62997	0.101592	24	63000	0.0380952	93	62996	0.147628
k__Bacteria	p__Firmicutes	c__Clostridia	o__Clostridiales	f__Ruminococcaceae	g__Ruminococcus	0.0374605	0.0281913	0.0394187	0.0304973	0.923114	0.923114	-0.00195817	-0.0465891	0.0426728		26	63000	0.0412698	12	62997	0.0190485	25	63000	0.0396825	54	63000	0.0857143	1	62997	0.00158738	22	62999	0.0349212	26	63000	0.0412698	53	63000	0.084127	44	62997	0.0698446	1	63000	0.0015873	3	62996	0.00476221
k__Bacteria	p__Proteobacteria	c__Alphaproteobacteria	o__Sphingomonadales	f__Sphingomonadaceae	g__Kaistobacter	0.0244447	0.0106051	0.0169316	0.00445832	0.187687	0.187687	0.00751318	-0.0044075	0.0194339		12	63000	0.0190476	6	62997	0.00952426	24	63000	0.0380952	22	63000	0.0349206	13	62997	0.0206359	14	62999	0.0222226	13	63000	0.0206349	11	63000	0.0174603	6	62997	0.00952426	8	63000	0.0126984	12	62996	0.0190488
k__Bacteria	p__Firmicutes	c__Erysipelotrichi	o__Erysipelotrichales	f__Erysipelotrichaceae	g__Holdemania	0.0234923	0.0287016	0.0917992	0.126203	0.311677	0.311677	-0.068307	-0.212467	0.075853		50	63000	0.0793651	13	62997	0.0206359	6	63000	0.00952381	5	63000	0.00793651	0	62997	0	53	62999	0.0841283	0	63000	0	226	63000	0.35873	0	62997	0	64	63000	0.101587	4	62996	0.00634961
k__Bacteria	p__Proteobacteria	c__Gammaproteobacteria	o__Aeromonadales	f__Succinivibrionaceae	g__Anaerobiospirillum	0.0231746	0.0455597	0.189685	0.301059	0.296534	0.296534	-0.166511	-0.506424	0.173403		0	63000	0	0	62997	0	72	63000	0.114286	1	63000	0.0015873	0	62997	0	2	62999	0.00317465	0	63000	0	0	63000	0	206	62997	0.327	509	63000	0.807937	0	62996	0
k__Bacteria	p__Proteobacteria	c__Betaproteobacteria	o__Burkholderiales	f__Burkholderiaceae	g__Burkholderia	0.0222226	0.00634908	0.0333337	0.0207362	0.323814	0.323814	-0.0111111	-0.0351922	0.0129699		11	63000	0.0174603	8	62997	0.012699	17	63000	0.0269841	19	63000	0.0301587	15	62997	0.0238107	11	62999	0.0174606	43	63000	0.068254	13	63000	0.0206349	15	62997	0.0238107	35	63000	0.0555556	9	62996	0.0142866
k__Bacteria	p__Firmicutes	c__Clostridia	o__Clostridiales	f__Eubacteriaceae	g__Pseudoramibacter_Eubacterium	0.0161905	0.0205836	0.000264567	0.00059159	0.120781	0.120781	0.0159259	-0.00510016	0.036952		0	63000	0	0	62997	0	31	63000	0.0492063	20	63000	0.031746	0	62997	0	0	62999	0	0	63000	0	0	63000	0	0	62997	0	0	63000	0	1	62996	0.0015874
k__Bacteria	p__Firmicutes	c__Clostridia	o__Clostridiales	f__Lachnospiraceae	g__Roseburia	0.0146034	0.0144575	0.0817474	0.0518875	0.0318915	0.0318915	-0.0671439	-0.127025	-0.00726304		2	63000	0.0031746	6	62997	0.00952426	26	63000	0.0412698	1	63000	0.0015873	11	62997	0.0174611	68	62999	0.107938	2	63000	0.0031746	104	63000	0.165079	54	62997	0.0857184	59	63000	0.0936508	22	62996	0.0349229
k__Bacteria	p__Proteobacteria	c__Alphaproteobacteria	o__Rhizobiales	f__Hyphomicrobiaceae	g__Rhodoplanes	0.0136509	0.0162681	0.00185186	0.00265871	0.148147	0.148147	0.011799	-0.0050746	0.0286727		3	63000	0.0047619	5	62997	0.00793689	4	63000	0.00634921	29	63000	0.0460317	2	62997	0.00317475	3	62999	0.00476198	0	63000	0	4	63000	0.00634921	0	62997	0	0	63000	0	0	62996	0
k__Bacteria	p__Bacteroidetes	c__Bacteroidia	o__Bacteroidales	f__[Odoribacteraceae]	g__Odoribacter	0.0133337	0.0112961	0.00661378	0.011089	0.392794	0.392794	0.00671987	-0.0102163	0.0236561		4	63000	0.00634921	21	62997	0.0333349	7	63000	0.0111111	10	63000	0.015873	0	62997	0	6	62999	0.00952396	0	63000	0	0	63000	0	0	62997	0	19	63000	0.0301587	0	62996	0
k__Bacteria	p__Verrucomicrobia	c__[Spartobacteria]	o__[Chthoniobacterales]	f__[Chthoniobacteraceae]	g__DA101	0.012381	0.0157263	0.00105821	0.00149653	0.147056	0.147056	0.0113227	-0.00482069	0.0274662		1	63000	0.0015873	0	62997	0	13	63000	0.0206349	25	63000	0.0396825	0	62997	0	2	62999	0.00317465	0	63000	0	2	63000	0.0031746	0	62997	0	0	63000	0	0	62996	0
k__Bacteria	p__Actinobacteria	c__Actinobacteria	o__Actinomycetales	f__Corynebacteriaceae	g__Corynebacterium	0.0114287	0.00719728	0.0179899	0.0180443	0.506953	0.506953	-0.00656125	-0.028039	0.0149164		15	63000	0.0238095	6	62997	0.00952426	8	63000	0.0126984	6	63000	0.00952381	1	62997	0.00158738	32	62999	0.0507945	3	63000	0.0047619	2	63000	0.0031746	2	62997	0.00317475	8	63000	0.0126984	21	62996	0.0333354
k__Bacteria	p__Firmicutes	c__Bacilli	o__Lactobacillales	f__Streptococcaceae	g__Streptococcus	0.00857149	0.0117331	0.35981	0.753961	0.370716	0.370716	-0.351239	-1.19458	0.492106		20	63000	0.031746	3	62997	0.00476213	3	63000	0.0047619	0	63000	0	1	62997	0.00158738	52	62999	0.082541	0	63000	0	2	63000	0.0031746	8	62997	0.012699	10	63000	0.015873	1288	62996	2.04457
k__Bacteria	p__Firmicutes	c__Clostridia	o__Clostridiales	f__Clostridiaceae	g__SMB53	0.00825403	0.008832	0.00396832	0.00407269	0.362301	0.362301	0.00428571	-0.00581687	0.0143883		7	63000	0.0111111	0	62997	0	15	63000	0.0238095	0	63000	0	4	62997	0.00634951	2	62999	0.00317465	1	63000	0.0015873	8	63000	0.0126984	2	62997	0.00317475	0	63000	0	2	62996	0.0031748
k__Bacteria	p__Actinobacteria	c__Actinobacteria	o__Actinomycetales	f__Actinomycetaceae	g__Actinomyces	0.00571445	0.00370241	0.0129632	0.011127	0.239097	0.239097	-0.00724878	-0.0202551	0.00575754		3	63000	0.0047619	8	62997	0.012699	3	63000	0.0047619	1	63000	0.0015873	3	62997	0.00476213	10	62999	0.0158733	0	63000	0	5	63000	0.00793651	1	62997	0.00158738	20	63000	0.031746	13	62996	0.0206362
k__Bacteria	p__Bacteroidetes	c__Flavobacteriia	o__Flavobacteriales	f__Flavobacteriaceae	g__Flavobacterium	0.00476203	0.00283959	0.00687847	0.00436317	0.420815	0.420815	-0.00211644	-0.00779263	0.00355975		1	63000	0.0015873	6	62997	0.00952426	2	63000	0.0031746	4	63000	0.00634921	2	62997	0.00317475	1	62999	0.00158733	3	63000	0.0047619	9	63000	0.0142857	3	62997	0.00476213	3	63000	0.0047619	7	62996	0.0111118
k__Bacteria	p__Proteobacteria	c__Alphaproteobacteria	o__Sphingomonadales	f__Sphingomonadaceae	g__Sphingomonas	0.00444455	0.00118794	0.00132279	0.00192602	0.0188842	0.0188842	0.00312176	0.000649639	0.00559388		3	63000	0.0047619	4	62997	0.00634951	2	63000	0.0031746	2	63000	0.0031746	3	62997	0.00476213	0	62999	0	2	63000	0.0031746	0	63000	0	3	62997	0.00476213	0	63000	0	0	62996	0
k__Bacteria	p__Firmicutes	c__Bacilli	o__Bacillales	f__Bacillaceae	g__Bacillus	0.00444449	0.00338955	0.00291009	0.00169395	0.401859	0.401859	0.0015344	-0.00241097	0.00547977		1	63000	0.0015873	0	62997	0	4	63000	0.00634921	6	63000	0.00952381	3	62997	0.00476213	1	62999	0.00158733	3	63000	0.0047619	2	63000	0.0031746	0	62997	0	3	63000	0.0047619	2	62996	0.0031748
k__Bacteria	p__Firmicutes	c__Clostridia	o__Clostridiales	f__Lachnospiraceae	g__Moryella	0.00412711	0.00237579	0.002381	0.00151974	0.215104	0.215104	0.00174611	-0.00121581	0.00470802		1	63000	0.0015873	3	62997	0.00476213	1	63000	0.0015873	3	63000	0.0047619	5	62997	0.00793689	0	62999	0	2	63000	0.0031746	1	63000	0.0015873	1	62997	0.00158738	3	63000	0.0047619	2	62996	0.0031748
k__Bacteria	p__Deferribacteres	c__Deferribacteres	o__Deferribacterales	f__Deferribacteraceae	g__Mucispirillum	0.004127	0.0074856	0.0126986	0.0169725	0.368103	0.368103	-0.00857158	-0.0290351	0.0118919		0	63000	0	0	62997	0	12	63000	0.0190476	0	63000	0	1	62997	0.00158738	11	62999	0.0174606	0	63000	0	0	63000	0	0	62997	0	30	63000	0.047619	7	62996	0.0111118
k__Bacteria	p__Actinobacteria	c__Actinobacteria	o__Actinomycetales	f__Micrococcaceae	g__Arthrobacter	0.00380966	0.00383608	0.00264556	0.00118311	0.539994	0.539994	0.0011641	-0.00297	0.0052982		0	63000	0	2	62997	0.00317475	2	63000	0.0031746	1	63000	0.0015873	7	62997	0.0111116	2	62999	0.00317465	3	63000	0.0047619	1	63000	0.0015873	1	62997	0.00158738	1	63000	0.0015873	2	62996	0.0031748
k__Bacteria	p__Proteobacteria	c__Betaproteobacteria	o__Rhodocyclales	f__Rhodocyclaceae	g__Azoarcus	0.00349218	0.00475155	0.00211643	0.00218155	0.580603	0.580603	0.00137576	-0.00405455	0.00680607		0	63000	0	8	62997	0.012699	2	63000	0.0031746	1	63000	0.0015873	0	62997	0	0	62999	0	3	63000	0.0047619	0	63000	0	2	62997	0.00317475	3	63000	0.0047619	0	62996	0
k__Bacteria	p__Proteobacteria	c__Gammaproteobacteria	o__Pseudomonadales	f__Pseudomonadaceae	g__Pseudomonas	0.00317466	0.00141976	0.00211646	0.00175486	0.352183	0.352183	0.00105821	-0.00138176	0.00349817		3	63000	0.0047619	3	62997	0.00476213	2	63000	0.0031746	1	63000	0.0015873	1	62997	0.00158738	3	62999	0.00476198	2	63000	0.0031746	0	63000	0	2	62997	0.00317475	0	63000	0	1	62996	0.0015874
k__Bacteria	p__Cyanobacteria	c__Oscillatoriophycideae	o__Oscillatoriales	f__Phormidiaceae	g__Phormidium	0.00285723	0.0021059	0.0010582	0.0011831	0.141426	0.141426	0.00179903	-0.000725625	0.00432369		2	63000	0.0031746	4	62997	0.00634951	0	63000	0	1	63000	0.0015873	2	62997	0.00317475	0	62999	0	1	63000	0.0015873	2	63000	0.0031746	0	62997	0	1	63000	0.0015873	0	62996	0
k__Bacteria	p__Proteobacteria	c__Gammaproteobacteria	o__Xanthomonadales	f__Xanthomonadaceae	g__Stenotrophomonas	0.00285717	0.00155521	0.00105823	0.000748285	0.0495867	0.0495867	0.00179894	4.02888e-06	0.00359385		1	63000	0.0015873	1	62997	0.00158738	3	63000	0.0047619	3	63000	0.0047619	1	62997	0.00158738	1	62999	0.00158733	1	63000	0.0015873	0	63000	0	1	62997	0.00158738	0	63000	0	1	62996	0.0015874
k__Bacteria	p__Firmicutes	c__Bacilli	o__Bacillales	f__Staphylococcaceae	g__Staphylococcus	0.00285717	0.0021058	0.0108467	0.0133567	0.261693	0.261693	-0.00798953	-0.0230821	0.00710303		2	63000	0.0031746	0	62997	0	4	63000	0.00634921	1	63000	0.0015873	2	62997	0.00317475	23	62999	0.0365085	1	63000	0.0015873	1	63000	0.0015873	1	62997	0.00158738	13	63000	0.0206349	2	62996	0.0031748
k__Bacteria	p__Proteobacteria	c__Alphaproteobacteria	o__Rhizobiales	f__Bradyrhizobiaceae	g__Bradyrhizobium	0.00285716	0.00273089	0.000529109	0.00118312	0.12212	0.12212	0.00232805	-0.000758235	0.00541433		2	63000	0.0031746	0	62997	0	1	63000	0.0015873	5	63000	0.00793651	1	62997	0.00158738	2	62999	0.00317465	0	63000	0	0	63000	0	0	62997	0	0	63000	0	0	62996	0
k__Bacteria	p__Firmicutes	c__Bacilli	o__Bacillales	f__Planococcaceae	g__Sporosarcina	0.00285714	0.00418759	0.000793655	0.000793655	0.312905	0.312905	0.00206349	-0.00230318	0.00643016		1	63000	0.0015873	0	62997	0	1	63000	0.0015873	7	63000	0.0111111	0	62997	0	1	62999	0.00158733	1	63000	0.0015873	0	63000	0	0	62997	0	1	63000	0.0015873	0	62996	0
k__Bacteria	p__Bacteroidetes	c__[Saprospirae]	o__[Saprospirales]	f__Chitinophagaceae	g__Flavisolibacter	0.00253974	0.000777665	0.00396836	0.00151982	0.119065	0.119065	-0.00142862	-0.00330474	0.000447511		1	63000	0.0015873	2	62997	0.00317475	2	63000	0.0031746	1	63000	0.0015873	2	62997	0.00317475	3	62999	0.00476198	3	63000	0.0047619	2	63000	0.0031746	2	62997	0.00317475	1	63000	0.0015873	4	62996	0.00634961
k__Bacteria	p__Actinobacteria	c__Actinobacteria	o__Actinomycetales	f__Microbacteriaceae	g__Leucobacter	0.00222225	0.002944	0.00317465	0.00439511	0.717118	0.717118	-0.000952401	-0.00671422	0.00480942		0	63000	0	1	62997	0.00158738	5	63000	0.00793651	0	63000	0	1	62997	0.00158738	8	62999	0.0126986	0	63000	0	1	63000	0.0015873	0	62997	0	2	63000	0.0031746	1	62996	0.0015874
k__Bacteria	p__Proteobacteria	c__Alphaproteobacteria	o__Sphingomonadales	f__Sphingomonadaceae	g__Sphingobium	0.00222224	0.00161873	0.00105822	0.00118313	0.245021	0.245021	0.00116402	-0.000953166	0.0032812		1	63000	0.0015873	1	62997	0.00158738	3	63000	0.0047619	2	63000	0.0031746	0	62997	0	2	62999	0.00317465	0	63000	0	0	63000	0	1	62997	0.00158738	1	63000	0.0015873	0	62996	0
k__Bacteria	p__Proteobacteria	c__Alphaproteobacteria	o__Rhizobiales	f__Hyphomicrobiaceae	g__Devosia	0.00190479	0.000634906	0.00105821	0.000748264	0.103877	0.103877	0.000846587	-0.000211992	0.00190517		1	63000	0.0015873	1	62997	0.00158738	1	63000	0.0015873	2	63000	0.0031746	1	62997	0.00158738	1	62999	0.00158733	1	63000	0.0015873	1	63000	0.0015873	0	62997	0	1	63000	0.0015873	0	62996	0
k__Bacteria	p__Proteobacteria	c__Betaproteobacteria	o__Burkholderiales	f__Burkholderiaceae	g__Lautropia	0.00190478	0.00155523	0.011905	0.0266203	0.467417	0.467417	-0.0100002	-0.0398157	0.0198153		1	63000	0.0015873	1	62997	0.00158738	3	63000	0.0047619	1	63000	0.0015873	0	62997	0	45	62999	0.0714297	0	63000	0	0	63000	0	0	62997	0	0	63000	0	0	62996	0
k__Bacteria	p__Proteobacteria	c__Gammaproteobacteria	o__Legionellales	f__Coxiellaceae	g__Aquicella	0.00190476	0.00253968	0.000793663	0.000793663	0.383015	0.383015	0.0011111	-0.00162963	0.00385182		0	63000	0	0	62997	0	2	63000	0.0031746	4	63000	0.00634921	0	62997	0	0	62999	0	1	63000	0.0015873	1	63000	0.0015873	1	62997	0.00158738	0	63000	0	0	62996	0
k__Bacteria	p__Firmicutes	c__Bacilli	o__Bacillales	f__Paenibacillaceae	g__Brevibacillus	0.00190476	0.00253968	0.00079368	0.00079368	0.383023	0.383023	0.00111108	-0.00162965	0.00385181		4	63000	0.00634921	0	62997	0	0	63000	0	2	63000	0.0031746	0	62997	0	0	62999	0	1	63000	0.0015873	0	63000	0	1	62997	0.00158738	0	63000	0	1	62996	0.0015874
k__Bacteria	p__Verrucomicrobia	c__Verrucomicrobiae	o__Verrucomicrobiales	f__Verrucomicrobiaceae	g__Luteolibacter	0.00158733	0.00141976	0.00185188	0.00109077	0.759306	0.759306	-0.000264545	-0.00215916	0.00163007		1	63000	0.0015873	0	62997	0	0	63000	0	2	63000	0.0031746	2	62997	0.00317475	2	62999	0.00317465	1	63000	0.0015873	1	63000	0.0015873	0	62997	0	2	63000	0.0031746	1	62996	0.0015874
k__Bacteria	p__Proteobacteria	c__Alphaproteobacteria	o__Caulobacterales	f__Caulobacteraceae	g__Phenylobacterium	0.00158732	0.0010039	0.00132281	0.00169405	0.78747	0.78747	0.000264502	-0.00188967	0.00241867		1	63000	0.0015873	0	62997	0	2	63000	0.0031746	1	63000	0.0015873	1	62997	0.00158738	0	62999	0	0	63000	0	1	63000	0.0015873	1	62997	0.00158738	0	63000	0	3	62996	0.00476221
k__Bacteria	p__Planctomycetes	c__Planctomycetia	o__Gemmatales	f__Gemmataceae	g__Gemmata	0.0015873	0.00245904	0.000264554	0.000591562	0.278816	0.278816	0.00132275	-0.00127362	0.00391912		0	63000	0	0	62997	0	4	63000	0.00634921	1	63000	0.0015873	0	62997	0	1	62999	0.00158733	0	63000	0	0	63000	0	0	62997	0	0	63000	0	0	62996	0
k__Bacteria	p__Proteobacteria	c__Alphaproteobacteria	o__Sphingomonadales	f__Sphingomonadaceae	g__Novosphingobium	0.0012699	0.00185118	0.00158733	0.00129604	0.769907	0.769907	-0.000317425	-0.00269932	0.00206447		0	63000	0	1	62997	0.00158738	0	63000	0	0	63000	0	3	62997	0.00476213	2	62999	0.00317465	0	63000	0	2	63000	0.0031746	0	62997	0	1	63000	0.0015873	1	62996	0.0015874
k__Bacteria	p__Proteobacteria	c__Gammaproteobacteria	o__Pseudomonadales	f__Moraxellaceae	g__Acinetobacter	0.00126989	0.00185118	0.000264563	0.000591581	0.285429	0.285429	0.00100532	-0.000997183	0.00300783		0	63000	0	0	62997	0	1	63000	0.0015873	0	63000	0	3	62997	0.00476213	0	62999	0	0	63000	0	0	63000	0	1	62997	0.00158738	0	63000	0	0	62996	0
k__Bacteria	p__Actinobacteria	c__Actinobacteria	o__Actinomycetales	f__Pseudonocardiaceae	g__Pseudonocardia	0.00126987	0.00118788	0.000529126	0.00118316	0.374914	0.374914	0.000740746	-0.00105425	0.00253575		1	63000	0.0015873	0	62997	0	1	63000	0.0015873	0	63000	0	2	62997	0.00317475	0	62999	0	0	63000	0	0	63000	0	2	62997	0.00317475	0	63000	0	0	62996	0
k__Bacteria	p__Firmicutes	c__Bacilli	o__Lactobacillales	f__Streptococcaceae	g__Lactococcus	0.00126984	0.00155523	0.0174607	0.012019	0.0241618	0.0241618	-0.0161908	-0.0297268	-0.00265481		2	63000	0.0031746	0	62997	0	2	63000	0.0031746	0	63000	0	0	62997	0	25	62999	0.0396832	1	63000	0.0015873	9	63000	0.0142857	13	62997	0.0206359	13	63000	0.0206349	5	62996	0.00793701
k__Bacteria	p__Firmicutes	c__Bacilli	o__Bacillales	f__Planococcaceae	g__Lysinibacillus	0.00126984	0.0018511	0.00026455	0.000591552	0.285423	0.285423	0.00100529	-0.000997123	0.0030077		1	63000	0.0015873	0	62997	0	0	63000	0	3	63000	0.0047619	0	62997	0	0	62999	0	1	63000	0.0015873	0	63000	0	0	62997	0	0	63000	0	0	62996	0
k__Bacteria	p__Acidobacteria	c__Acidobacteriia	o__Acidobacteriales	f__Koribacteraceae	g__Candidatus Koribacter	0.00126984	0.00253968	0.00026455	0.000591552	0.417468	0.417468	0.00100529	-0.00167078	0.00368136		0	63000	0	0	62997	0	0	63000	0	4	63000	0.00634921	0	62997	0	0	62999	0	0	63000	0	0	63000	0	0	62997	0	1	63000	0.0015873	0	62996	0
k__Bacteria	p__Firmicutes	c__Clostridia	o__Clostridiales	f__[Tissierellaceae]	g__Parvimonas	0.00126984	0.00155523	0.00238108	0.00339843	0.556789	0.556789	-0.00111124	-0.00523052	0.00300805		2	63000	0.0031746	0	62997	0	0	63000	0	2	63000	0.0031746	0	62997	0	0	62999	0	0	63000	0	1	63000	0.0015873	2	62997	0.00317475	0	63000	0	6	62996	0.00952441
k__Bacteria	p__Proteobacteria	c__Alphaproteobacteria	o__Rhizobiales	f__Hyphomicrobiaceae	g__Pedomicrobium	0.00126984	0.0018511	0.000793668	0.00121233	0.654289	0.654289	0.000476174	-0.00184986	0.00280221		1	63000	0.0015873	0	62997	0	3	63000	0.0047619	0	63000	0	0	62997	0	0	62999	0	2	63000	0.0031746	0	63000	0	0	62997	0	0	63000	0	1	62996	0.0015874
k__Bacteria	p__Bacteroidetes	c__Bacteroidia	o__Bacteroidales	f__Prevotellaceae	g__Prevotella	0.000952426	0.00190485	0.00185191	0.00109084	0.398526	0.398526	-0.000899484	-0.00319533	0.00139636		0	63000	0	0	62997	0	0	63000	0	0	63000	0	3	62997	0.00476213	0	62999	0	1	63000	0.0015873	1	63000	0.0015873	2	62997	0.00317475	1	63000	0.0015873	2	62996	0.0031748
k__Bacteria	p__Tenericutes	c__Mollicutes	o__Mycoplasmatales	f__Mycoplasmataceae	g__Mycoplasma	0.000952426	0.00190485	0.00238101	0.00407277	0.530406	0.530406	-0.00142858	-0.00638154	0.00352437		0	63000	0	3	62997	0.00476213	0	63000	0	0	63000	0	0	62997	0	7	62999	0.0111113	0	63000	0	0	63000	0	2	62997	0.00317475	0	63000	0	0	62996	0
k__Bacteria	p__Bacteroidetes	c__[Saprospirae]	o__[Saprospirales]	f__Chitinophagaceae	g__Chitinophaga	0.000952396	0.000777628	0	0	0.0238564	0.0238564	0.000952396	0.000158444	0.00174635		1	63000	0.0015873	1	62997	0.00158738	0	63000	0	1	63000	0.0015873	0	62997	0	0	62999	0	0	63000	0	0	63000	0	0	62997	0	0	63000	0	0	62996	0
k__Bacteria	p__Proteobacteria	c__Alphaproteobacteria	o__Caulobacterales	f__Caulobacteraceae	g__Brevundimonas	0.000952396	0.000777628	0.002381	0.00396832	0.491701	0.491701	-0.0014286	-0.00593738	0.00308018		1	63000	0.0015873	1	62997	0.00158738	0	63000	0	1	63000	0.0015873	0	62997	0	7	62999	0.0111113	0	63000	0	0	63000	0	0	62997	0	1	63000	0.0015873	1	62996	0.0015874
k__Bacteria	p__Actinobacteria	c__Actinobacteria	o__Actinomycetales	f__Nocardiaceae	g__Rhodococcus	0.000952396	0.00126985	0.00185185	0.00295776	0.580896	0.580896	-0.000899456	-0.00445253	0.00265362		2	63000	0.0031746	0	62997	0	0	63000	0	0	63000	0	1	62997	0.00158738	0	62999	0	0	63000	0	2	63000	0.0031746	0	62997	0	5	63000	0.00793651	0	62996	0
k__Bacteria	p__Proteobacteria	c__Gammaproteobacteria	o__Xanthomonadales	f__Xanthomonadaceae	g__Pseudoxanthomonas	0.000952396	0.000777628	0.00158734	0.00289805	0.677018	0.677018	-0.000634943	-0.00397206	0.00270217		1	63000	0.0015873	0	62997	0	1	63000	0.0015873	0	63000	0	1	62997	0.00158738	5	62999	0.00793663	0	63000	0	0	63000	0	0	62997	0	0	63000	0	1	62996	0.0015874
k__Bacteria	p__Firmicutes	c__Bacilli	o__Lactobacillales	f__Aerococcaceae	g__Facklamia	0.000952381	0.00190476	0.000793663	0.00177469	0.900035	0.900035	0.000158718	-0.00262009	0.00293753		3	63000	0.0047619	0	62997	0	0	63000	0	0	63000	0	0	62997	0	3	62999	0.00476198	0	63000	0	0	63000	0	0	62997	0	0	63000	0	0	62996	0
k__Bacteria	p__Actinobacteria	c__Actinobacteria	o__Actinomycetales	f__Streptomycetaceae	g__Streptomyces	0.000634951	0.000777653	0.0015873	0.00183286	0.352693	0.352693	-0.000952351	-0.00315068	0.00124598		0	63000	0	1	62997	0.00158738	0	63000	0	0	63000	0	1	62997	0.00158738	0	62999	0	2	63000	0.0031746	3	63000	0.0047619	0	62997	0	1	63000	0.0015873	0	62996	0
k__Bacteria	p__Proteobacteria	c__Betaproteobacteria	o__Burkholderiales	f__Oxalobacteraceae	g__Janthinobacterium	0.000634951	0.000777653	0.00052913	0.000748303	0.840235	0.840235	0.000105821	-0.00104781	0.00125945		0	63000	0	1	62997	0.00158738	0	63000	0	0	63000	0	1	62997	0.00158738	0	62999	0	0	63000	0	0	63000	0	1	62997	0.00158738	0	63000	0	1	62996	0.0015874
k__Bacteria	p__Proteobacteria	c__Betaproteobacteria	o__Burkholderiales	f__Comamonadaceae	g__Azohydromonas	0.000634936	0.000777634	0.00026455	0.000591552	0.43844	0.43844	0.000370385	-0.000663106	0.00140388		0	63000	0	1	62997	0.00158738	0	63000	0	1	63000	0.0015873	0	62997	0	0	62999	0	1	63000	0.0015873	0	63000	0	0	62997	0	0	63000	0	0	62996	0
k__Bacteria	p__Proteobacteria	c__Alphaproteobacteria	o__Rhizobiales	f__Phyllobacteriaceae	g__Mesorhizobium	0.000634936	0.000777634	0.00026455	0.000591552	0.43844	0.43844	0.000370385	-0.000663106	0.00140388		1	63000	0.0015873	0	62997	0	0	63000	0	0	63000	0	1	62997	0.00158738	0	62999	0	1	63000	0.0015873	0	63000	0	0	62997	0	0	63000	0	0	62996	0
k__Bacteria	p__Proteobacteria	c__Alphaproteobacteria	o__Rhizobiales	f__Bradyrhizobiaceae	g__Balneimonas	0.000634921	0.000777616	0.00264554	0.00175484	0.0602029	0.0602029	-0.00201062	-0.0041278	0.00010656		0	63000	0	0	62997	0	1	63000	0.0015873	1	63000	0.0015873	0	62997	0	1	62999	0.00158733	1	63000	0.0015873	3	63000	0.0047619	0	62997	0	3	63000	0.0047619	2	62996	0.0031748
k__Bacteria	p__Proteobacteria	c__Betaproteobacteria	o__Burkholderiales	f__Comamonadaceae	g__Lampropedia	0.000634921	0.00126984	0	0	0.296665	0.296665	0.000634921	-0.000661577	0.00193142		0	63000	0	0	62997	0	0	63000	0	2	63000	0.0031746	0	62997	0	0	62999	0	0	63000	0	0	63000	0	0	62997	0	0	63000	0	0	62996	0
k__Bacteria	p__Planctomycetes	c__Planctomycetia	o__Planctomycetales	f__Planctomycetaceae	g__Planctomyces	0.000634921	0.00126984	0	0	0.296665	0.296665	0.000634921	-0.000661577	0.00193142		0	63000	0	0	62997	0	2	63000	0.0031746	0	63000	0	0	62997	0	0	62999	0	0	63000	0	0	63000	0	0	62997	0	0	63000	0	0	62996	0
k__Bacteria	p__Proteobacteria	c__Gammaproteobacteria	o__Pseudomonadales	f__Pseudomonadaceae	g__Azomonas	0.000634921	0.00126984	0.00291005	0.00521775	0.411621	0.411621	-0.00227513	-0.00825315	0.00370289		2	63000	0.0031746	0	62997	0	0	63000	0	0	63000	0	0	62997	0	0	62999	0	0	63000	0	2	63000	0.0031746	0	62997	0	9	63000	0.0142857	0	62996	0
k__Bacteria	p__Proteobacteria	c__Gammaproteobacteria	o__Pseudomonadales	f__Moraxellaceae	g__Enhydrobacter	0.000634921	0.000777616	0.00026455	0.000591552	0.438451	0.438451	0.00037037	-0.000663107	0.00140385		0	63000	0	0	62997	0	1	63000	0.0015873	1	63000	0.0015873	0	62997	0	0	62999	0	0	63000	0	0	63000	0	0	62997	0	1	63000	0.0015873	0	62996	0
k__Archaea	p__Crenarchaeota	c__Thaumarchaeota	o__Nitrososphaerales	f__Nitrososphaeraceae	g__Candidatus Nitrososphaera	0.000634921	0.00126984	0.00026455	0.000591552	0.578983	0.578983	0.00037037	-0.00108519	0.00182593		0	63000	0	0	62997	0	2	63000	0.0031746	0	63000	0	0	62997	0	0	62999	0	0	63000	0	1	63000	0.0015873	0	62997	0	0	63000	0	0	62996	0
k__Bacteria	p__Firmicutes	c__Bacilli	o__Gemellales	f__Gemellaceae	g__Gemella	0.000634921	0.00126984	0.00105822	0.00118311	0.617691	0.617691	-0.000423297	-0.00227583	0.00142923		2	63000	0.0031746	0	62997	0	0	63000	0	0	63000	0	0	62997	0	1	62999	0.00158733	0	63000	0	0	63000	0	1	62997	0.00158738	2	63000	0.0031746	0	62996	0
k__Bacteria	p__Firmicutes	c__Bacilli	o__Bacillales	f__Bacillaceae	g__Geobacillus	0.000634921	0.00126984	0.00105822	0.00175483	0.693455	0.693455	-0.000423297	-0.00277553	0.00192894		0	63000	0	0	62997	0	2	63000	0.0031746	0	63000	0	0	62997	0	0	62999	0	3	63000	0.0047619	0	63000	0	0	62997	0	0	63000	0	1	62996	0.0015874
k__Bacteria	p__Proteobacteria	c__Betaproteobacteria	o__Burkholderiales	f__Oxalobacteraceae	g__Ralstonia	0.000317475	0.000634951	0.00158733	0.00183288	0.21432	0.21432	-0.00126986	-0.00341989	0.000880175		0	63000	0	0	62997	0	0	63000	0	0	63000	0	1	62997	0.00158738	1	62999	0.00158733	3	63000	0.0047619	0	63000	0	2	62997	0.00317475	0	63000	0	0	62996	0
k__Bacteria	p__Bacteroidetes	c__Flavobacteriia	o__Flavobacteriales	f__[Weeksellaceae]	g__Chryseobacterium	0.000317475	0.000634951	0.00105825	0.00118316	0.284821	0.284821	-0.000740772	-0.00221433	0.000732785		0	63000	0	0	62997	0	0	63000	0	0	63000	0	1	62997	0.00158738	1	62999	0.00158733	0	63000	0	0	63000	0	2	62997	0.00317475	0	63000	0	1	62996	0.0015874
k__Bacteria	p__Bacteroidetes	c__Cytophagia	o__Cytophagales	f__Cytophagaceae	g__Adhaeribacter	0.000317475	0.000634951	0.00105821	0.00118311	0.28483	0.28483	-0.00074073	-0.00221423	0.000732775		0	63000	0	0	62997	0	0	63000	0	0	63000	0	1	62997	0.00158738	1	62999	0.00158733	2	63000	0.0031746	1	63000	0.0015873	0	62997	0	0	63000	0	0	62996	0
k__Bacteria	p__Actinobacteria	c__Actinobacteria	o__Actinomycetales	f__Intrasporangiaceae	g__Phycicoccus	0.000317475	0.000634951	0	0	0.296665	0.296665	0.000317475	-0.000330804	0.000965755		0	63000	0	0	62997	0	0	63000	0	0	63000	0	1	62997	0.00158738	0	62999	0	0	63000	0	0	63000	0	0	62997	0	0	63000	0	0	62996	0
k__Bacteria	p__Proteobacteria	c__Gammaproteobacteria	o__Alteromonadales	f__Alteromonadaceae	g__Cellvibrio	0.000317475	0.000634951	0	0	0.296665	0.296665	0.000317475	-0.000330804	0.000965755		0	63000	0	1	62997	0.00158738	0	63000	0	0	63000	0	0	62997	0	0	62999	0	0	63000	0	0	63000	0	0	62997	0	0	63000	0	0	62996	0
k__Bacteria	p__Firmicutes	c__Clostridia	o__Clostridiales	f__Eubacteriaceae	g__Anaerofustis	0.000317475	0.000634951	0	0	0.296665	0.296665	0.000317475	-0.000330804	0.000965755		0	63000	0	1	62997	0.00158738	0	63000	0	0	63000	0	0	62997	0	0	62999	0	0	63000	0	0	63000	0	0	62997	0	0	63000	0	0	62996	0
k__Bacteria	p__Proteobacteria	c__Betaproteobacteria	o__Burkholderiales	f__Alcaligenaceae	g__Achromobacter	0.000317475	0.000634951	0.000793655	0.000793655	0.352695	0.352695	-0.00047618	-0.00157536	0.000623002		0	63000	0	0	62997	0	0	63000	0	0	63000	0	1	62997	0.00158738	1	62999	0.00158733	0	63000	0	1	63000	0.0015873	0	62997	0	1	63000	0.0015873	0	62996	0
k__Bacteria	p__Actinobacteria	c__Actinobacteria	o__Actinomycetales	f__Micromonosporaceae	g__Dactylosporangium	0.000317475	0.000634951	0.000529101	0.000748261	0.661808	0.661808	-0.000211625	-0.00127023	0.00084698		0	63000	0	1	62997	0.00158738	0	63000	0	0	63000	0	0	62997	0	0	62999	0	0	63000	0	1	63000	0.0015873	0	62997	0	1	63000	0.0015873	0	62996	0
k__Bacteria	p__Firmicutes	c__Clostridia	o__Clostridiales	f__Lachnospiraceae	g__Butyrivibrio	0.000317475	0.000634951	0.000529101	0.000748261	0.661808	0.661808	-0.000211625	-0.00127023	0.00084698		0	63000	0	0	62997	0	0	63000	0	0	63000	0	1	62997	0.00158738	0	62999	0	1	63000	0.0015873	1	63000	0.0015873	0	62997	0	0	63000	0	0	62996	0
k__Bacteria	p__Bacteroidetes	c__Sphingobacteriia	o__Sphingobacteriales	f__Sphingobacteriaceae	g__Pedobacter	0.000317475	0.000634951	0.00026455	0.000591552	0.9	0.9	5.29252e-05	-0.000873359	0.000979209		0	63000	0	1	62997	0.00158738	0	63000	0	0	63000	0	0	62997	0	0	62999	0	0	63000	0	0	63000	0	0	62997	0	1	63000	0.0015873	0	62996	0
k__Bacteria	p__Proteobacteria	c__Gammaproteobacteria	o__Legionellales	f__Legionellaceae	g__Legionella	0.000317475	0.000634951	0.00026455	0.000591552	0.9	0.9	5.29252e-05	-0.000873359	0.000979209		0	63000	0	0	62997	0	0	63000	0	0	63000	0	1	62997	0.00158738	0	62999	0	0	63000	0	1	63000	0.0015873	0	62997	0	0	63000	0	0	62996	0
k__Bacteria	p__Firmicutes	c__Bacilli	o__Bacillales	f__Alicyclobacillaceae	g__Alicyclobacillus	0.000317475	0.000634951	0.00026455	0.000591552	0.9	0.9	5.29252e-05	-0.000873359	0.000979209		0	63000	0	0	62997	0	0	63000	0	0	63000	0	1	62997	0.00158738	0	62999	0	0	63000	0	1	63000	0.0015873	0	62997	0	0	63000	0	0	62996	0
k__Bacteria	p__Proteobacteria	c__Gammaproteobacteria	o__Pseudomonadales	f__Moraxellaceae	g__Moraxella	0.000317475	0.000634951	0.000264554	0.000591562	0.900009	0.900009	5.2921e-05	-0.000873371	0.000979213		0	63000	0	1	62997	0.00158738	0	63000	0	0	63000	0	0	62997	0	1	62999	0.00158733	0	63000	0	0	63000	0	0	62997	0	0	63000	0	0	62996	0
k__Bacteria	p__Bacteroidetes	c__Cytophagia	o__Cytophagales	f__Cytophagaceae	g__Emticicia	0.000317475	0.000634951	0.000264554	0.000591562	0.900009	0.900009	5.2921e-05	-0.000873371	0.000979213		0	63000	0	1	62997	0.00158738	0	63000	0	0	63000	0	0	62997	0	1	62999	0.00158733	0	63000	0	0	63000	0	0	62997	0	0	63000	0	0	62996	0
k__Bacteria	p__Actinobacteria	c__Actinobacteria	o__Actinomycetales	f__Microbacteriaceae	g__Agromyces	0.000317475	0.000634951	0.000264563	0.000591581	0.900026	0.900026	5.29126e-05	-0.000873394	0.000979219		0	63000	0	1	62997	0.00158738	0	63000	0	0	63000	0	0	62997	0	0	62999	0	0	63000	0	0	63000	0	1	62997	0.00158738	0	63000	0	0	62996	0
k__Bacteria	p__Proteobacteria	c__Alphaproteobacteria	o__Rhodobacterales	f__Rhodobacteraceae	g__Rhodobacter	0.000317475	0.000634951	0.000264567	0.00059159	0.900035	0.900035	5.29084e-05	-0.000873406	0.000979223		0	63000	0	1	62997	0.00158738	0	63000	0	0	63000	0	0	62997	0	0	62999	0	0	63000	0	0	63000	0	0	62997	0	0	63000	0	1	62996	0.0015874
k__Bacteria	p__Proteobacteria	c__Betaproteobacteria	o__Burkholderiales	f__Comamonadaceae	g__Methylibium	0.000317475	0.000634951	0.000264567	0.00059159	0.900035	0.900035	5.29084e-05	-0.000873406	0.000979223		0	63000	0	1	62997	0.00158738	0	63000	0	0	63000	0	0	62997	0	0	62999	0	0	63000	0	0	63000	0	0	62997	0	0	63000	0	1	62996	0.0015874
k__Bacteria	p__Proteobacteria	c__Alphaproteobacteria	o__Rhizobiales	f__Methylobacteriaceae	g__Methylobacterium	0.00031746	0.000634921	0.00396832	0.00351964	0.0683498	0.0683498	-0.00365086	-0.00764038	0.00033866		1	63000	0.0015873	0	62997	0	0	63000	0	0	63000	0	0	62997	0	6	62999	0.00952396	1	63000	0.0015873	5	63000	0.00793651	2	62997	0.00317475	0	63000	0	1	62996	0.0015874
k__Bacteria	p__Proteobacteria	c__Gammaproteobacteria	o__Legionellales	f__Legionellaceae	g__Tatlockia	0.00031746	0.000634921	0	0	0.296665	0.296665	0.00031746	-0.000330788	0.000965709		1	63000	0.0015873	0	62997	0	0	63000	0	0	63000	0	0	62997	0	0	62999	0	0	63000	0	0	63000	0	0	62997	0	0	63000	0	0	62996	0
k__Bacteria	p__Proteobacteria	c__Alphaproteobacteria	o__Sphingomonadales	f__Sphingomonadaceae	g__Sphingopyxis	0.00031746	0.000634921	0	0	0.296665	0.296665	0.00031746	-0.000330788	0.000965709		1	63000	0.0015873	0	62997	0	0	63000	0	0	63000	0	0	62997	0	0	62999	0	0	63000	0	0	63000	0	0	62997	0	0	63000	0	0	62996	0
k__Bacteria	p__Firmicutes	c__Erysipelotrichi	o__Erysipelotrichales	f__Erysipelotrichaceae	g__p-75-a5	0.00031746	0.000634921	0	0	0.296665	0.296665	0.00031746	-0.000330788	0.000965709		1	63000	0.0015873	0	62997	0	0	63000	0	0	63000	0	0	62997	0	0	62999	0	0	63000	0	0	63000	0	0	62997	0	0	63000	0	0	62996	0
k__Bacteria	p__Proteobacteria	c__Alphaproteobacteria	o__Rhizobiales	f__Rhizobiaceae	g__Rhizobium	0.00031746	0.000634921	0	0	0.296665	0.296665	0.00031746	-0.000330788	0.000965709		1	63000	0.0015873	0	62997	0	0	63000	0	0	63000	0	0	62997	0	0	62999	0	0	63000	0	0	63000	0	0	62997	0	0	63000	0	0	62996	0
k__Bacteria	p__Proteobacteria	c__Gammaproteobacteria	o__Xanthomonadales	f__Xanthomonadaceae	g__Dokdonella	0.00031746	0.000634921	0	0	0.296665	0.296665	0.00031746	-0.000330788	0.000965709		1	63000	0.0015873	0	62997	0	0	63000	0	0	63000	0	0	62997	0	0	62999	0	0	63000	0	0	63000	0	0	62997	0	0	63000	0	0	62996	0
k__Bacteria	p__Firmicutes	c__Clostridia	o__Clostridiales	f__Veillonellaceae	g__Megasphaera	0.00031746	0.000634921	0	0	0.296665	0.296665	0.00031746	-0.000330788	0.000965709		0	63000	0	0	62997	0	1	63000	0.0015873	0	63000	0	0	62997	0	0	62999	0	0	63000	0	0	63000	0	0	62997	0	0	63000	0	0	62996	0
k__Bacteria	p__Proteobacteria	c__Gammaproteobacteria	o__Xanthomonadales	f__Xanthomonadaceae	g__Lysobacter	0.00031746	0.000634921	0.00105821	0.00149653	0.374895	0.374895	-0.000740749	-0.00253568	0.00105418		0	63000	0	0	62997	0	1	63000	0.0015873	0	63000	0	0	62997	0	2	62999	0.00317465	0	63000	0	2	63000	0.0031746	0	62997	0	0	63000	0	0	62996	0
k__Bacteria	p__Proteobacteria	c__Gammaproteobacteria	o__Enterobacteriales	f__Enterobacteriaceae	g__Enterobacter	0.00031746	0.000634921	0.000529122	0.000748291	0.661757	0.661757	-0.000211661	-0.00127027	0.000846951		0	63000	0	0	62997	0	1	63000	0.0015873	0	63000	0	0	62997	0	1	62999	0.00158733	0	63000	0	0	63000	0	0	62997	0	0	63000	0	1	62996	0.0015874
k__Archaea	p__Euryarchaeota	c__Methanobacteria	o__Methanobacteriales	f__Methanobacteriaceae	g__Methanobacterium	0.00031746	0.000634921	0.000529113	0.000748279	0.661766	0.661766	-0.000211653	-0.00127025	0.000846949		0	63000	0	0	62997	0	1	63000	0.0015873	0	63000	0	0	62997	0	0	62999	0	0	63000	0	0	63000	0	1	62997	0.00158738	1	63000	0.0015873	0	62996	0
k__Bacteria	p__Actinobacteria	c__Actinobacteria	o__Actinomycetales	f__Mycobacteriaceae	g__Mycobacterium	0.00031746	0.000634921	0.000529105	0.000748267	0.661776	0.661776	-0.000211644	-0.00127024	0.000846947		0	63000	0	0	62997	0	0	63000	0	1	63000	0.0015873	0	62997	0	1	62999	0.00158733	0	63000	0	0	63000	0	0	62997	0	1	63000	0.0015873	0	62996	0
k__Bacteria	p__Planctomycetes	c__Planctomycetia	o__Pirellulales	f__Pirellulaceae	g__Pirellula	0.00031746	0.000634921	0.00026455	0.000591552	0.900026	0.900026	5.29101e-05	-0.000873352	0.000979173		0	63000	0	0	62997	0	0	63000	0	1	63000	0.0015873	0	62997	0	0	62999	0	0	63000	0	0	63000	0	0	62997	0	1	63000	0.0015873	0	62996	0
k__Bacteria	p__Proteobacteria	c__Alphaproteobacteria	o__Rhizobiales	f__Hyphomicrobiaceae	g__Hyphomicrobium	0.00031746	0.000634921	0.000264554	0.000591562	0.900035	0.900035	5.29059e-05	-0.000873364	0.000979176		0	63000	0	0	62997	0	1	63000	0.0015873	0	63000	0	0	62997	0	1	62999	0.00158733	0	63000	0	0	63000	0	0	62997	0	0	63000	0	0	62996	0
k__Bacteria	p__Proteobacteria	c__Epsilonproteobacteria	o__Campylobacterales	f__Helicobacteraceae	g__Helicobacter	0	0	0.00291011	0.00295781	0.0777987	0.0777987	-0.00291011	-0.00621824	0.000398021		0	63000	0	0	62997	0	0	63000	0	0	63000	0	0	62997	0	4	62999	0.00634931	0	63000	0	4	63000	0.00634921	3	62997	0.00476213	0	63000	0	0	62996	0
k__Bacteria	p__Bacteroidetes	c__Cytophagia	o__Cytophagales	f__Cytophagaceae	g__Leadbetterella	0	0	0.000529101	0.000748261	0.186447	0.186447	-0.000529101	-0.00136599	0.000307785		0	63000	0	0	62997	0	0	63000	0	0	63000	0	0	62997	0	0	62999	0	1	63000	0.0015873	0	63000	0	0	62997	0	1	63000	0.0015873	0	62996	0
k__Bacteria	p__Proteobacteria	c__Gammaproteobacteria	o__Enterobacteriales	f__Enterobacteriaceae	g__Erwinia	0	0	0.000529105	0.000748267	0.186447	0.186447	-0.000529105	-0.001366	0.000307787		0	63000	0	0	62997	0	0	63000	0	0	63000	0	0	62997	0	1	62999	0.00158733	0	63000	0	0	63000	0	0	62997	0	1	63000	0.0015873	0	62996	0
k__Bacteria	p__Firmicutes	c__Bacilli	o__Lactobacillales	f__Enterococcaceae	g__Enterococcus	0	0	0.000529105	0.000748267	0.186447	0.186447	-0.000529105	-0.001366	0.000307787		0	63000	0	0	62997	0	0	63000	0	0	63000	0	0	62997	0	1	62999	0.00158733	0	63000	0	1	63000	0.0015873	0	62997	0	0	63000	0	0	62996	0
k__Bacteria	p__Actinobacteria	c__Actinobacteria	o__Actinomycetales	f__Intrasporangiaceae	g__Terracoccus	0	0	0.000529122	0.000748291	0.186447	0.186447	-0.000529122	-0.00136604	0.000307797		0	63000	0	0	62997	0	0	63000	0	0	63000	0	0	62997	0	1	62999	0.00158733	0	63000	0	0	63000	0	0	62997	0	0	63000	0	1	62996	0.0015874
k__Bacteria	p__Firmicutes	c__Bacilli	o__Lactobacillales	f__Leuconostocaceae	g__Leuconostoc	0	0	0.000793655	0.00121232	0.218108	0.218108	-0.000793655	-0.00214957	0.000562258		0	63000	0	0	62997	0	0	63000	0	0	63000	0	0	62997	0	1	62999	0.00158733	0	63000	0	0	63000	0	0	62997	0	2	63000	0.0031746	0	62996	0
k__Bacteria	p__Chloroflexi	c__Anaerolineae	o__Anaerolineales	f__Anaerolinaceae	g__SHD-231	0	0	0.00105824	0.00175491	0.253589	0.253589	-0.00105824	-0.003021	0.000904518		0	63000	0	0	62997	0	0	63000	0	0	63000	0	0	62997	0	1	62999	0.00158733	0	63000	0	0	63000	0	3	62997	0.00476213	0	63000	0	0	62996	0
k__Bacteria	p__Spirochaetes	c__Spirochaetes	o__Spirochaetales	f__Spirochaetaceae	g__Treponema	0	0	0.00158731	0.002898	0.296664	0.296664	-0.00158731	-0.00482855	0.00165394		0	63000	0	0	62997	0	0	63000	0	0	63000	0	0	62997	0	1	62999	0.00158733	0	63000	0	0	63000	0	0	62997	0	5	63000	0.00793651	0	62996	0
k__Bacteria	p__Proteobacteria	c__Betaproteobacteria	o__Burkholderiales	f__Comamonadaceae	g__Delftia	0	0	0.00132277	0.00295781	0.389283	0.389283	-0.00132277	-0.00463091	0.00198536		0	63000	0	0	62997	0	0	63000	0	0	63000	0	0	62997	0	5	62999	0.00793663	0	63000	0	0	63000	0	0	62997	0	0	63000	0	0	62996	0
k__Bacteria	p__Proteobacteria	c__Alphaproteobacteria	o__Rhizobiales	f__Hyphomicrobiaceae	g__Parvibaculum	0	0	0.000264554	0.000591562	0.389283	0.389283	-0.000264554	-0.000926181	0.000397072		0	63000	0	0	62997	0	0	63000	0	0	63000	0	0	62997	0	1	62999	0.00158733	0	63000	0	0	63000	0	0	62997	0	0	63000	0	0	62996	0
k__Bacteria	p__Proteobacteria	c__Gammaproteobacteria	o__Enterobacteriales	f__Enterobacteriaceae	g__Serratia	0	0	0.00026455	0.000591552	0.389283	0.389283	-0.00026455	-0.000926166	0.000397066		0	63000	0	0	62997	0	0	63000	0	0	63000	0	0	62997	0	0	62999	0	1	63000	0.0015873	0	63000	0	0	62997	0	0	63000	0	0	62996	0
k__Bacteria	p__Proteobacteria	c__Gammaproteobacteria	o__Enterobacteriales	f__Enterobacteriaceae	g__Providencia	0	0	0.0410053	0.0916906	0.389283	0.389283	-0.0410053	-0.143556	0.0615452		0	63000	0	0	62997	0	0	63000	0	0	63000	0	0	62997	0	0	62999	0	155	63000	0.246032	0	63000	0	0	62997	0	0	63000	0	0	62996	0
k__Bacteria	p__Actinobacteria	c__Actinobacteria	o__Actinomycetales	f__Geodermatophilaceae	g__Geodermatophilus	0	0	0.000264554	0.000591562	0.389283	0.389283	-0.000264554	-0.000926181	0.000397072		0	63000	0	0	62997	0	0	63000	0	0	63000	0	0	62997	0	1	62999	0.00158733	0	63000	0	0	63000	0	0	62997	0	0	63000	0	0	62996	0
k__Bacteria	p__Actinobacteria	c__Actinobacteria	o__Actinomycetales	f__Nocardioidaceae	g__Nocardioides	0	0	0.00026455	0.000591552	0.389283	0.389283	-0.00026455	-0.000926166	0.000397066		0	63000	0	0	62997	0	0	63000	0	0	63000	0	0	62997	0	0	62999	0	0	63000	0	1	63000	0.0015873	0	62997	0	0	63000	0	0	62996	0
k__Bacteria	p__Proteobacteria	c__Alphaproteobacteria	o__Rhizobiales	f__Rhizobiaceae	g__Agrobacterium	0	0	0.000264554	0.000591562	0.389283	0.389283	-0.000264554	-0.000926181	0.000397072		0	63000	0	0	62997	0	0	63000	0	0	63000	0	0	62997	0	1	62999	0.00158733	0	63000	0	0	63000	0	0	62997	0	0	63000	0	0	62996	0
k__Bacteria	p__Firmicutes	c__Erysipelotrichi	o__Erysipelotrichales	f__Erysipelotrichaceae	g__Bulleidia	0	0	0.00026455	0.000591552	0.389283	0.389283	-0.00026455	-0.000926166	0.000397066		0	63000	0	0	62997	0	0	63000	0	0	63000	0	0	62997	0	0	62999	0	0	63000	0	1	63000	0.0015873	0	62997	0	0	63000	0	0	62996	0
k__Bacteria	p__Proteobacteria	c__Betaproteobacteria	o__Burkholderiales	f__Comamonadaceae	g__Ramlibacter	0	0	0.00026455	0.000591552	0.389283	0.389283	-0.00026455	-0.000926166	0.000397066		0	63000	0	0	62997	0	0	63000	0	0	63000	0	0	62997	0	0	62999	0	1	63000	0.0015873	0	63000	0	0	62997	0	0	63000	0	0	62996	0
k__Bacteria	p__Firmicutes	c__Clostridia	o__Clostridiales	f__Lachnospiraceae	g__Lachnospira	0	0	0.00026455	0.000591552	0.389283	0.389283	-0.00026455	-0.000926166	0.000397066		0	63000	0	0	62997	0	0	63000	0	0	63000	0	0	62997	0	0	62999	0	1	63000	0.0015873	0	63000	0	0	62997	0	0	63000	0	0	62996	0
k__Bacteria	p__Actinobacteria	c__Actinobacteria	o__Actinomycetales	f__Geodermatophilaceae	g__Modestobacter	0	0	0.00026455	0.000591552	0.389283	0.389283	-0.00026455	-0.000926166	0.000397066		0	63000	0	0	62997	0	0	63000	0	0	63000	0	0	62997	0	0	62999	0	1	63000	0.0015873	0	63000	0	0	62997	0	0	63000	0	0	62996	0
k__Bacteria	p__Proteobacteria	c__Alphaproteobacteria	o__Caulobacterales	f__Caulobacteraceae	g__Caulobacter	0	0	0.00026455	0.000591552	0.389283	0.389283	-0.00026455	-0.000926166	0.000397066		0	63000	0	0	62997	0	0	63000	0	0	63000	0	0	62997	0	0	62999	0	0	63000	0	0	63000	0	0	62997	0	1	63000	0.0015873	0	62996	0
k__Bacteria	p__Proteobacteria	c__Alphaproteobacteria	o__Rhodospirillales	f__Rhodospirillaceae	g__Azospirillum	0	0	0.00026455	0.000591552	0.389283	0.389283	-0.00026455	-0.000926166	0.000397066		0	63000	0	0	62997	0	0	63000	0	0	63000	0	0	62997	0	0	62999	0	0	63000	0	0	63000	0	0	62997	0	1	63000	0.0015873	0	62996	0
k__Bacteria	p__Firmicutes	c__Clostridia	o__Clostridiales	f__Peptostreptococcaceae	g__Peptostreptococcus	0	0	0.00105827	0.00236636	0.389283	0.389283	-0.00105827	-0.0037049	0.00158836		0	63000	0	0	62997	0	0	63000	0	0	63000	0	0	62997	0	0	62999	0	0	63000	0	0	63000	0	0	62997	0	0	63000	0	4	62996	0.00634961
k__Bacteria	p__Proteobacteria	c__Gammaproteobacteria	o__Xanthomonadales	f__Sinobacteraceae	g__Steroidobacter	0	0	0.00026455	0.000591552	0.389283	0.389283	-0.00026455	-0.000926166	0.000397066		0	63000	0	0	62997	0	0	63000	0	0	63000	0	0	62997	0	0	62999	0	0	63000	0	0	63000	0	0	62997	0	1	63000	0.0015873	0	62996	0
k__Bacteria	p__Actinobacteria	c__Actinobacteria	o__Actinomycetales	f__Dietziaceae	g__Dietzia	0	0	0.000264567	0.00059159	0.389283	0.389283	-0.000264567	-0.000926225	0.000397091		0	63000	0	0	62997	0	0	63000	0	0	63000	0	0	62997	0	0	62999	0	0	63000	0	0	63000	0	0	62997	0	0	63000	0	1	62996	0.0015874
k__Bacteria	p__Proteobacteria	c__Gammaproteobacteria	o__Pasteurellales	f__Pasteurellaceae	g__Mannheimia	0	0	0.000529109	0.00118312	0.389283	0.389283	-0.000529109	-0.00185236	0.000794144		0	63000	0	0	62997	0	0	63000	0	0	63000	0	0	62997	0	2	62999	0.00317465	0	63000	0	0	63000	0	0	62997	0	0	63000	0	0	62996	0
k__Bacteria	p__Proteobacteria	c__Betaproteobacteria	o__Burkholderiales	f__Oxalobacteraceae	g__Cupriavidus	0	0	0.00026455	0.000591552	0.389283	0.389283	-0.00026455	-0.000926166	0.000397066		0	63000	0	0	62997	0	0	63000	0	0	63000	0	0	62997	0	0	62999	0	0	63000	0	0	63000	0	0	62997	0	1	63000	0.0015873	0	62996	0
k__Bacteria	p__Proteobacteria	c__Betaproteobacteria	o__Rhodocyclales	f__Rhodocyclaceae	g__Hydrogenophilus	0	0	0.00026455	0.000591552	0.389283	0.389283	-0.00026455	-0.000926166	0.000397066		0	63000	0	0	62997	0	0	63000	0	0	63000	0	0	62997	0	0	62999	0	1	63000	0.0015873	0	63000	0	0	62997	0	0	63000	0	0	62996	0
k__Bacteria	p__Actinobacteria	c__Nitriliruptoria	o__Euzebyales	f__Euzebyaceae	g__Euzebya	0	0	0.000529109	0.00118312	0.389283	0.389283	-0.000529109	-0.00185236	0.000794144		0	63000	0	0	62997	0	0	63000	0	0	63000	0	0	62997	0	2	62999	0.00317465	0	63000	0	0	63000	0	0	62997	0	0	63000	0	0	62996	0
k__Bacteria	p__Proteobacteria	c__Alphaproteobacteria	o__Rhizobiales	f__Xanthobacteraceae	g__Labrys	0	0	0.000529101	0.0011831	0.389283	0.389283	-0.000529101	-0.00185233	0.000794132		0	63000	0	0	62997	0	0	63000	0	0	63000	0	0	62997	0	0	62999	0	0	63000	0	2	63000	0.0031746	0	62997	0	0	63000	0	0	62996	0
k__Bacteria	p__Actinobacteria	c__Actinobacteria	o__Actinomycetales	f__Williamsiaceae	g__Williamsia	0	0	0.000264554	0.000591562	0.389283	0.389283	-0.000264554	-0.000926181	0.000397072		0	63000	0	0	62997	0	0	63000	0	0	63000	0	0	62997	0	1	62999	0.00158733	0	63000	0	0	63000	0	0	62997	0	0	63000	0	0	62996	0
k__Bacteria	p__Actinobacteria	c__Actinobacteria	o__Actinomycetales	f__Micrococcaceae	g__Kocuria	0	0	0.00026455	0.000591552	0.389283	0.389283	-0.00026455	-0.000926166	0.000397066		0	63000	0	0	62997	0	0	63000	0	0	63000	0	0	62997	0	0	62999	0	1	63000	0.0015873	0	63000	0	0	62997	0	0	63000	0	0	62996	0
